# Supplementary material for: Spatial transcriptomics reveals metabolic changes underly age-dependent declines in digit regeneration
Source: eLife. 2022 May 26;11:e71542. doi: 10.7554/eLife.71542 (PMC9135401; doi:10.7554/eLife.71542)
Supplement: Supplementary file 1. [file elife-71542-supp1.csv]

Table S1 DEGs preferentially expressed in the blastema
	p_val	avg_logFC	pct.1	pct.2	p_val_adj
Ctsk	6.01E-56	2.027404312	0.862	0.22	9.44E-52
Mmp9	5.98E-23	1.941541324	0.56	0.199	9.41E-19
Col12a1	1.67E-80	1.755935933	0.963	0.207	2.62E-76
Ibsp	1.99E-27	1.703511586	0.55	0.154	3.13E-23
Col3a1	6.71E-49	1.567296564	1	0.71	1.06E-44
Col5a2	6.26E-59	1.535514046	0.963	0.349	9.84E-55
Lum	1.98E-41	1.525020572	0.982	0.572	3.11E-37
Postn	5.44E-45	1.512418572	0.954	0.491	8.56E-41
Aspn	7.02E-66	1.498092198	0.798	0.149	1.10E-61
Col5a1	1.42E-60	1.472952831	0.972	0.296	2.23E-56
1500015O10Rik	7.80E-65	1.467113751	0.771	0.142	1.23E-60
Crispld2	1.09E-48	1.46083188	0.688	0.151	1.71E-44
Fstl1	4.93E-58	1.414087154	0.826	0.203	7.75E-54
Fndc1	7.25E-59	1.402305282	0.679	0.117	1.14E-54
Acp5	5.20E-08	1.391714203	0.67	0.512	0.000817969
Col6a3	3.51E-58	1.36096215	0.853	0.201	5.52E-54
Igfbp3	2.40E-30	1.351308404	0.725	0.251	3.77E-26
Tmsb10	1.20E-58	1.347187959	0.972	0.328	1.88E-54
Col6a1	1.70E-63	1.342538576	0.936	0.228	2.67E-59
Cthrc1	6.49E-56	1.333139863	0.569	0.08	1.02E-51
Col16a1	5.82E-49	1.332882822	0.826	0.222	9.15E-45
Tyrobp	1.02E-53	1.29130079	0.67	0.122	1.60E-49
Tnn	2.54E-64	1.264468299	0.716	0.11	4.00E-60
Itm2a	1.72E-47	1.226819696	0.596	0.108	2.71E-43
Alpl	1.09E-53	1.219861048	0.642	0.108	1.72E-49
Tnc	2.24E-47	1.216453539	0.688	0.152	3.52E-43
Msx1	1.73E-50	1.184437488	0.596	0.104	2.71E-46
Aebp1	1.33E-35	1.178944767	0.817	0.275	2.10E-31
Thbs2	2.85E-57	1.175970521	0.706	0.128	4.49E-53
Col11a1	1.10E-53	1.172038999	0.606	0.096	1.72E-49
Gng11	1.38E-65	1.171755964	0.688	0.102	2.16E-61
Timp1	7.67E-34	1.168469542	0.661	0.183	1.21E-29
Col4a1	2.28E-46	1.168456624	0.752	0.186	3.59E-42
Mmp13	2.24E-26	1.159702215	0.477	0.117	3.52E-22
Ppic	7.88E-64	1.143712478	0.789	0.147	1.24E-59
Rgs5	5.42E-22	1.14025422	0.606	0.21	8.52E-18
Lox	7.62E-61	1.120972581	0.706	0.113	1.20E-56
Omd	7.18E-55	1.119858395	0.578	0.083	1.13E-50
Col1a2	1.56E-37	1.118749653	1	0.759	2.46E-33
Olfml3	3.98E-53	1.109475474	0.789	0.175	6.25E-49
Rbp4	2.02E-43	1.106647983	0.495	0.078	3.18E-39
Serpinh1	9.19E-46	1.106474487	0.954	0.346	1.45E-41
Spon1	1.14E-41	1.09138373	0.532	0.098	1.79E-37
Col6a2	2.80E-41	1.082055708	0.807	0.239	4.40E-37
C1qtnf6	9.80E-45	1.067234328	0.642	0.133	1.54E-40
Angptl2	1.01E-40	1.059735729	0.752	0.211	1.59E-36
Mdk	1.73E-47	1.059317516	0.523	0.08	2.71E-43
Ptx3	2.88E-39	1.056367469	0.321	0.032	4.52E-35
Gldn	7.45E-42	1.049511178	0.394	0.049	1.17E-37
Mfap2	1.12E-43	1.035378605	0.615	0.125	1.76E-39
Mxra8	5.20E-40	1.034626819	0.725	0.193	8.18E-36
Fbln2	8.94E-42	1.025452708	0.642	0.145	1.41E-37
Col1a1	4.49E-32	1.024297612	0.991	0.782	7.05E-28
Masp1	1.98E-30	1.020904683	0.367	0.06	3.12E-26
Fcer1g	1.03E-37	1.011335016	0.459	0.08	1.62E-33
Pdgfrl	1.34E-48	0.997430918	0.505	0.07	2.10E-44
Mfap5	1.63E-32	0.993585211	0.514	0.115	2.57E-28
Fmod	1.13E-31	0.985537372	0.89	0.356	1.77E-27
Mt3	3.24E-25	0.983985941	0.33	0.058	5.10E-21
Fbn1	2.64E-40	0.979573941	0.697	0.17	4.15E-36
Emilin1	3.73E-38	0.975150531	0.514	0.094	5.86E-34
Npc2	9.55E-33	0.974123547	0.771	0.264	1.50E-28
Lyz2	9.01E-32	0.96728443	0.835	0.287	1.42E-27
Col8a1	2.04E-31	0.958214728	0.404	0.072	3.21E-27
Ckb	3.17E-08	0.944831901	0.56	0.321	0.000498438
Twist1	3.53E-31	0.94450761	0.44	0.086	5.55E-27
S100a9	8.46E-20	0.943420958	0.321	0.07	1.33E-15
Csrp2	2.43E-43	0.939119458	0.596	0.112	3.83E-39
Rcn3	3.11E-37	0.933206183	0.688	0.178	4.88E-33
Cdh11	2.53E-43	0.930551544	0.523	0.086	3.97E-39
Col4a2	7.11E-35	0.923296909	0.651	0.178	1.12E-30
Vim	1.20E-29	0.920712722	0.972	0.606	1.88E-25
Igfbp5	2.95E-20	0.916356902	0.89	0.537	4.64E-16
Chil1	5.70E-21	0.902010584	0.339	0.075	8.96E-17
Atp6v0d2	2.00E-33	0.891561798	0.294	0.032	3.15E-29
Ogn	7.62E-34	0.891058512	0.44	0.078	1.20E-29
Prrx1	9.52E-36	0.887003537	0.578	0.132	1.50E-31
Cd63	1.02E-33	0.884481485	0.917	0.401	1.60E-29
Sparc	1.96E-30	0.883644092	1	0.782	3.08E-26
Scarf2	6.86E-43	0.882853498	0.679	0.149	1.08E-38
Gpr137b	2.29E-28	0.875169334	0.339	0.055	3.60E-24
Ltbp2	1.07E-33	0.873146592	0.431	0.076	1.69E-29
Igfbp4	9.88E-14	0.867097289	0.835	0.504	1.55E-09
Dpt	9.55E-15	0.857973297	0.44	0.164	1.50E-10
Col8a2	1.99E-36	0.856218107	0.394	0.057	3.12E-32
Sec61b	6.83E-36	0.846752092	0.798	0.255	1.07E-31
Olfml2b	2.85E-35	0.839700432	0.587	0.132	4.49E-31
Serpine2	9.56E-27	0.836886281	0.596	0.175	1.50E-22
Clec11a	1.24E-41	0.833902872	0.468	0.07	1.94E-37
Gpx8	4.46E-42	0.832308358	0.495	0.079	7.01E-38
Efemp2	3.06E-30	0.831789735	0.505	0.117	4.81E-26
Kctd12	3.75E-28	0.826912422	0.431	0.091	5.89E-24
Calu	4.64E-29	0.826559492	0.725	0.246	7.30E-25
Cd302	3.64E-32	0.820637872	0.404	0.067	5.72E-28
Cnn3	2.33E-35	0.81782961	0.651	0.166	3.66E-31
Prrx2	5.66E-34	0.814990664	0.514	0.107	8.90E-30
Mmp2	2.70E-18	0.814216593	0.826	0.454	4.25E-14
Cyr61	2.44E-37	0.806917608	0.514	0.095	3.83E-33
Snhg18	2.45E-30	0.803450713	0.569	0.144	3.85E-26
Adamts2	2.18E-30	0.802505845	0.459	0.094	3.42E-26
Fibin	6.36E-16	0.801415521	0.266	0.059	1.00E-11
Arsb	2.09E-16	0.798387146	0.294	0.07	3.29E-12
Smoc2	2.03E-20	0.792293952	0.477	0.143	3.20E-16
Cald1	8.31E-32	0.790330275	0.578	0.146	1.31E-27
Slc25a4	1.96E-31	0.788996762	0.752	0.249	3.09E-27
Cpxm1	2.97E-21	0.788466251	0.385	0.091	4.67E-17
Cd68	1.16E-20	0.781506612	0.312	0.064	1.83E-16
Ctsz	3.11E-20	0.777030114	0.532	0.177	4.90E-16
Fkbp9	1.67E-28	0.775247851	0.569	0.152	2.62E-24
Ccl9	1.63E-15	0.769399278	0.257	0.057	2.56E-11
Cnn2	1.38E-28	0.769120483	0.679	0.22	2.17E-24
Fkbp10	3.96E-27	0.763665693	0.56	0.151	6.22E-23
Megf6	1.46E-25	0.760987563	0.477	0.117	2.30E-21
Marcks	9.84E-31	0.759085306	0.697	0.21	1.55E-26
Serpinf1	1.94E-19	0.755434552	0.835	0.409	3.05E-15
Vkorc1	2.48E-28	0.75387928	0.55	0.143	3.90E-24
Plat	2.04E-25	0.753148132	0.367	0.071	3.21E-21
Mfap4	6.54E-20	0.752568373	0.55	0.18	1.03E-15
Thbs1	5.27E-22	0.750797414	0.578	0.179	8.29E-18
Igfbp7	6.53E-20	0.747130586	0.963	0.687	1.03E-15
Igsf10	6.42E-33	0.74473534	0.349	0.049	1.01E-28
Arpc1b	1.09E-24	0.739590346	0.67	0.234	1.71E-20
Eln	4.53E-16	0.733962162	0.486	0.175	7.12E-12
P3h3	2.30E-32	0.730891963	0.422	0.073	3.62E-28
Hexb	2.08E-07	0.728696962	0.367	0.18	0.003277518
Ctsc	6.76E-26	0.716698275	0.541	0.146	1.06E-21
Krt42	4.75E-17	0.715740752	0.881	0.636	7.46E-13
Loxl1	1.47E-23	0.709878785	0.532	0.156	2.32E-19
Lamb1	1.08E-23	0.706670471	0.459	0.118	1.69E-19
Mmp14	7.68E-33	0.705788157	0.248	0.022	1.21E-28
Tpm1	5.00E-28	0.704832295	0.835	0.32	7.86E-24
Arf4	1.32E-22	0.702080764	0.624	0.217	2.07E-18
Ftl1	2.35E-25	0.70027998	1	0.746	3.69E-21
Pcolce	2.86E-19	0.69883415	0.798	0.384	4.49E-15
Krt90	1.24E-16	0.698800321	0.872	0.628	1.95E-12
Selenof	4.43E-26	0.693926773	0.743	0.275	6.97E-22
Bmp1	3.18E-22	0.691397809	0.633	0.225	4.99E-18
Pdgfrb	6.04E-22	0.689963666	0.422	0.107	9.50E-18
Vcan	3.75E-22	0.689795047	0.339	0.07	5.90E-18
Fn1	2.67E-24	0.687430265	0.936	0.511	4.20E-20
Ost4	3.72E-26	0.685661258	0.835	0.325	5.84E-22
Gpx7	1.70E-23	0.685260119	0.339	0.065	2.68E-19
Mgp	1.19E-12	0.683538184	0.486	0.193	1.88E-08
Crlf1	3.46E-16	0.67711964	0.514	0.191	5.45E-12
Kdelr2	9.59E-29	0.676330569	0.725	0.233	1.51E-24
Bmp5	1.45E-32	0.675347359	0.275	0.028	2.28E-28
S100a8	5.76E-16	0.67483392	0.367	0.108	9.05E-12
Timp2	5.91E-19	0.674661325	0.844	0.475	9.30E-15
Lbp	2.96E-16	0.674577065	0.33	0.087	4.66E-12
Dkk3	4.81E-27	0.670463867	0.541	0.138	7.57E-23
Sdcbp	4.29E-31	0.66817613	0.688	0.204	6.74E-27
Antxr1	5.37E-24	0.66536927	0.587	0.188	8.45E-20
Gpr153	1.12E-22	0.660337182	0.312	0.057	1.77E-18
Sdc2	2.15E-19	0.659715832	0.431	0.12	3.38E-15
Ifitm3	1.40E-18	0.6572771	0.725	0.311	2.20E-14
Grb10	6.03E-25	0.656414052	0.33	0.058	9.49E-21
Dap	5.05E-20	0.655615995	0.532	0.175	7.95E-16
Tpm4	3.31E-24	0.655129456	0.734	0.288	5.20E-20
Col23a1	1.03E-22	0.650640541	0.239	0.033	1.62E-18
Rac2	8.26E-21	0.649857424	0.266	0.045	1.30E-16
Sri	2.78E-27	0.6495754	0.55	0.149	4.38E-23
S1pr1	1.07E-31	0.647914571	0.284	0.032	1.68E-27
Eva1b	5.76E-21	0.64635834	0.422	0.11	9.06E-17
Ybx1	7.26E-22	0.646219766	0.697	0.278	1.14E-17
Mmp23	2.65E-19	0.645292661	0.349	0.083	4.16E-15
Nsg1	6.69E-26	0.645177179	0.303	0.046	1.05E-21
Nrp2	2.84E-20	0.644481658	0.367	0.088	4.46E-16
Bgn	3.10E-17	0.643933375	0.945	0.67	4.87E-13
Krtcap2	1.29E-26	0.642133565	0.615	0.188	2.02E-22
Slc9b2	2.21E-16	0.642049563	0.165	0.022	3.48E-12
Runx2	7.66E-38	0.641518901	0.321	0.033	1.20E-33
Calm3	9.31E-24	0.639146365	0.468	0.12	1.46E-19
Spi1	1.25E-18	0.638721178	0.266	0.051	1.97E-14
Clec12a	3.39E-24	0.635385366	0.22	0.025	5.33E-20
P3h1	7.91E-25	0.635160878	0.349	0.064	1.24E-20
Slc7a11	2.67E-07	0.634372546	0.257	0.1	0.004194999
Sfrp2	7.74E-19	0.633811867	0.376	0.094	1.22E-14
Itgb1	5.05E-27	0.631675021	0.789	0.273	7.94E-23
Sod3	4.10E-15	0.631270194	0.477	0.174	6.45E-11
Crtap	1.01E-23	0.627903416	0.56	0.165	1.58E-19
Svep1	1.32E-22	0.627811537	0.321	0.059	2.08E-18
Cxcl14	3.13E-09	0.623034212	0.752	0.524	4.92E-05
Spink6	5.43E-19	0.622730462	0.752	0.346	8.54E-15
Ctss	1.86E-19	0.620962629	0.394	0.099	2.92E-15
Msn	2.06E-24	0.620721369	0.67	0.236	3.25E-20
Txndc5	3.36E-22	0.620689599	0.541	0.165	5.28E-18
P4ha3	6.95E-34	0.620370446	0.294	0.031	1.09E-29
Tgfbr1	3.70E-10	0.620241326	0.239	0.072	5.82E-06
Selenom	1.69E-22	0.619603066	0.596	0.191	2.66E-18
Hexa	4.58E-20	0.618237138	0.56	0.188	7.21E-16
Ccdc80	2.70E-21	0.61198902	0.651	0.227	4.24E-17
Maged1	2.27E-26	0.610905028	0.624	0.18	3.57E-22
Pofut2	2.10E-22	0.610056631	0.541	0.163	3.30E-18
Lsp1	3.45E-22	0.607549549	0.459	0.118	5.43E-18
Esd	2.60E-20	0.605613198	0.606	0.211	4.09E-16
Slc38a4	5.78E-12	0.596858188	0.339	0.116	9.08E-08
Chrdl1	4.20E-26	0.593800688	0.211	0.02	6.60E-22
Edil3	2.65E-42	0.593646827	0.248	0.014	4.17E-38
Fbln5	1.93E-21	0.592734146	0.376	0.085	3.04E-17
Nrep	1.32E-18	0.592186391	0.44	0.13	2.07E-14
Islr	2.98E-19	0.591740053	0.367	0.088	4.68E-15
Tsc22d1	2.67E-19	0.59122021	0.532	0.183	4.21E-15
Ssr4	3.43E-22	0.590027386	0.743	0.294	5.39E-18
Fkbp1a	2.31E-21	0.589448694	0.624	0.217	3.64E-17
Tgfb3	1.57E-12	0.589247532	0.284	0.083	2.46E-08
Csf1r	2.41E-14	0.587992523	0.404	0.13	3.79E-10
Inhba	7.99E-21	0.586051408	0.257	0.042	1.26E-16
Spp1	3.05E-12	0.585669965	0.44	0.168	4.79E-08
Fndc3b	1.83E-26	0.585658269	0.358	0.063	2.88E-22
Tmsb4x	1.15E-23	0.585042969	1	0.947	1.81E-19
Tmed3	2.98E-17	0.58470689	0.532	0.189	4.69E-13
Ptn	4.14E-15	0.584291202	0.367	0.115	6.50E-11
Wnt5a	3.80E-14	0.583669701	0.349	0.108	5.97E-10
Surf4	2.45E-21	0.583493381	0.661	0.254	3.85E-17
Ostc	8.58E-17	0.582008011	0.468	0.158	1.35E-12
Prss23	5.26E-15	0.579077538	0.45	0.153	8.27E-11
Itgav	1.62E-11	0.578029848	0.413	0.164	2.55E-07
Loxl2	2.13E-21	0.577580965	0.33	0.069	3.36E-17
Pmepa1	6.83E-20	0.574673319	0.578	0.193	1.07E-15
Gng5	2.73E-19	0.574579325	0.917	0.579	4.29E-15
Eny2	5.16E-15	0.574198188	0.44	0.154	8.11E-11
1600014C10Rik	1.29E-09	0.573509275	0.431	0.188	2.03E-05
Clec4a2	1.95E-16	0.571078319	0.193	0.03	3.06E-12
Selenop	5.98E-16	0.571018644	0.523	0.193	9.40E-12
Sec61g	1.46E-20	0.57014561	0.917	0.598	2.29E-16
Itm2c	3.79E-20	0.570090287	0.706	0.279	5.95E-16
Snx10	1.61E-15	0.569577492	0.257	0.057	2.53E-11
Fgf10	1.91E-35	0.568359894	0.211	0.012	3.01E-31
Kdelr3	7.44E-24	0.567459403	0.349	0.066	1.17E-19
Ctla2a	1.33E-11	0.56530966	0.266	0.076	2.09E-07
Gusb	8.91E-17	0.565212284	0.358	0.096	1.40E-12
Ccr1	3.18E-27	0.564560254	0.193	0.015	5.00E-23
H2-Aa	1.58E-08	0.563340029	0.431	0.208	0.000248428
Rhoc	2.56E-23	0.559688878	0.44	0.107	4.02E-19
Atp6ap2	1.62E-08	0.558111773	0.431	0.216	0.000254184
Bambi	3.44E-15	0.557539311	0.523	0.198	5.41E-11
Gpm6b	6.47E-19	0.557121163	0.257	0.046	1.02E-14
Ifitm2	2.58E-17	0.557009563	0.633	0.259	4.06E-13
Nedd4	2.93E-18	0.556457436	0.798	0.401	4.61E-14
Ssr2	7.50E-14	0.554986562	0.532	0.22	1.18E-09
Fscn1	1.21E-18	0.554838761	0.349	0.083	1.91E-14
Itga11	7.42E-23	0.554707127	0.266	0.041	1.17E-18
Tmem119	2.57E-14	0.553997198	0.349	0.101	4.04E-10
Sfrp4	3.81E-12	0.550644413	0.229	0.056	6.00E-08
Sh3bgrl	8.13E-22	0.550234424	0.413	0.101	1.28E-17
Cyba	2.21E-18	0.55012137	0.394	0.106	3.47E-14
Cybrd1	7.51E-12	0.548530135	0.33	0.11	1.18E-07
Tmem258	6.95E-16	0.548068989	0.56	0.223	1.09E-11
Tmem176b	1.35E-16	0.546105334	0.468	0.153	2.13E-12
Tmem256	1.86E-16	0.544834161	0.606	0.243	2.93E-12
Slc37a2	5.22E-07	0.544635999	0.22	0.081	0.008202273
Lix1l	8.68E-18	0.543419632	0.312	0.072	1.36E-13
Tmem100	7.67E-15	0.537032289	0.193	0.033	1.21E-10
Cmtm3	2.67E-20	0.536485978	0.321	0.065	4.19E-16
Clec14a	9.60E-18	0.536262769	0.284	0.059	1.51E-13
Abracl	3.23E-11	0.535108827	0.44	0.191	5.08E-07
Ednra	5.29E-16	0.533488371	0.193	0.031	8.32E-12
Id3	5.50E-12	0.532781049	0.817	0.51	8.65E-08
Stmn2	1.25E-13	0.53225211	0.275	0.072	1.97E-09
Fth1	7.30E-17	0.530092425	1	0.86	1.15E-12
Sdc3	1.70E-21	0.529654851	0.422	0.106	2.67E-17
Svbp	7.80E-20	0.52846482	0.394	0.1	1.23E-15
Matn2	2.69E-14	0.528454019	0.44	0.154	4.23E-10
Fkbp11	4.74E-20	0.527983667	0.266	0.047	7.46E-16
Fgfr1	6.28E-18	0.526636839	0.486	0.152	9.88E-14
Lasp1	7.81E-14	0.526439083	0.33	0.099	1.23E-09
Jdp2	3.34E-15	0.525959625	0.229	0.046	5.25E-11
Arpc2	8.37E-16	0.52574821	0.642	0.277	1.32E-11
Lgmn	1.06E-18	0.525003532	0.541	0.178	1.67E-14
Snrpe	8.21E-15	0.523097869	0.642	0.285	1.29E-10
Fkbp7	7.16E-16	0.523007553	0.294	0.07	1.13E-11
Creb3l1	3.96E-14	0.522765938	0.266	0.066	6.22E-10
Lrrc58	2.89E-15	0.519930585	0.45	0.154	4.55E-11
Ikbip	1.34E-16	0.517635554	0.257	0.053	2.10E-12
Tspan11	6.34E-13	0.516448395	0.229	0.054	9.97E-09
Ilk	2.79E-18	0.515722382	0.495	0.159	4.38E-14
F2r	5.08E-12	0.515692618	0.257	0.07	7.99E-08
Copz2	6.63E-17	0.513862095	0.376	0.109	1.04E-12
Dpysl3	1.24E-17	0.512708888	0.45	0.137	1.95E-13
Ssr3	3.96E-19	0.512027029	0.688	0.292	6.23E-15
Spcs1	2.81E-15	0.511726991	0.633	0.283	4.42E-11
Sec24d	2.68E-19	0.509911202	0.321	0.071	4.21E-15
Itgb2	7.33E-21	0.508812002	0.193	0.022	1.15E-16
Srgn	5.78E-10	0.508547783	0.22	0.062	9.08E-06
Nid1	4.56E-19	0.50743271	0.275	0.054	7.16E-15
Tuba1a	5.93E-18	0.506032003	0.752	0.329	9.32E-14
Acan	2.20E-14	0.505764507	0.257	0.058	3.46E-10
Sfr1	2.32E-11	0.504907237	0.468	0.2	3.65E-07
Prdx4	1.17E-12	0.504902339	0.367	0.127	1.84E-08
Tbca	1.21E-12	0.504762285	0.587	0.273	1.90E-08
Txndc17	7.35E-11	0.503976981	0.807	0.529	1.16E-06
Tm4sf1	1.57E-14	0.503871691	0.468	0.163	2.47E-10
Ak1	4.27E-15	0.503426822	0.404	0.129	6.71E-11
Ppib	8.44E-16	0.503275595	0.908	0.583	1.33E-11
Cxcl5	1.74E-18	0.502030088	0.128	0.01	2.74E-14
Bicc1	4.62E-20	0.501599649	0.275	0.049	7.27E-16
Gngt2	1.80E-19	0.499041709	0.211	0.03	2.82E-15
Adgre5	2.29E-13	0.49900698	0.339	0.104	3.60E-09
Emcn	1.19E-09	0.498592738	0.22	0.064	1.87E-05
Sumo2	1.69E-14	0.498033325	0.706	0.35	2.66E-10
Ltbp1	1.53E-15	0.497924932	0.44	0.145	2.40E-11
Tgfbr2	6.53E-13	0.497773596	0.404	0.144	1.03E-08
Snai2	2.43E-12	0.495915252	0.376	0.132	3.81E-08
Sp7	7.03E-21	0.494104526	0.239	0.036	1.10E-16
Marcksl1	1.47E-14	0.492799378	0.339	0.099	2.31E-10
Tubb6	4.32E-11	0.492714847	0.294	0.093	6.80E-07
Tax1bp3	1.31E-14	0.492496251	0.413	0.137	2.06E-10
Clta	1.74E-15	0.492186776	0.642	0.28	2.73E-11
Gm10320	6.02E-12	0.491758129	0.239	0.062	9.47E-08
Gnai2	6.27E-16	0.49139636	0.67	0.307	9.86E-12
Tma7	1.66E-13	0.491256757	0.697	0.338	2.61E-09
Cnpy2	8.84E-14	0.490621189	0.431	0.156	1.39E-09
B3gnt9	2.62E-17	0.48966545	0.229	0.041	4.12E-13
Pth1r	3.19E-15	0.489419546	0.404	0.12	5.01E-11
Lims1	3.42E-11	0.488454046	0.284	0.09	5.38E-07
Glis2	1.80E-16	0.488387941	0.248	0.05	2.83E-12
Limd2	1.61E-17	0.488255126	0.239	0.043	2.53E-13
Mest	3.69E-22	0.487780618	0.183	0.019	5.81E-18
Rgs10	4.15E-19	0.487219056	0.257	0.045	6.53E-15
Tceal9	1.97E-16	0.486828174	0.45	0.149	3.09E-12
Fzd1	1.94E-10	0.480441798	0.349	0.131	3.05E-06
Rap1b	2.86E-13	0.47980362	0.477	0.183	4.49E-09
Ndufb6	4.17E-10	0.4778447	0.468	0.218	6.56E-06
Myadm	6.95E-15	0.477014059	0.45	0.159	1.09E-10
Sh3glb1	4.05E-13	0.476948043	0.523	0.222	6.37E-09
Ckap4	3.39E-16	0.474966214	0.367	0.101	5.33E-12
C1d	1.60E-12	0.474897667	0.385	0.133	2.52E-08
Cavin3	1.06E-17	0.473417282	0.633	0.237	1.67E-13
Odc1	2.36E-17	0.473272931	0.404	0.114	3.71E-13
Hsbp1	1.63E-12	0.471514399	0.55	0.245	2.57E-08
Fam96a	5.37E-13	0.471288887	0.257	0.067	8.45E-09
Cmtm4	9.37E-14	0.47047103	0.284	0.076	1.47E-09
C1ra	1.53E-12	0.470219859	0.248	0.062	2.41E-08
Aplnr	2.84E-11	0.469748588	0.193	0.044	4.46E-07
Capn2	2.23E-13	0.468974383	0.45	0.167	3.50E-09
Gpx2	4.96E-12	0.468584789	0.514	0.217	7.79E-08
Morf4l2	1.38E-15	0.467226716	0.688	0.304	2.17E-11
Lhfp	3.42E-13	0.467007123	0.284	0.078	5.38E-09
Mcam	4.02E-17	0.465356156	0.248	0.047	6.32E-13
Efhd2	3.46E-12	0.465274394	0.339	0.113	5.44E-08
Ifitm1	8.18E-20	0.464908853	0.193	0.024	1.29E-15
Nenf	2.12E-17	0.463431756	0.661	0.265	3.34E-13
Lpgat1	4.65E-17	0.46340415	0.266	0.054	7.32E-13
Serping1	2.52E-11	0.462753146	0.633	0.314	3.96E-07
Tram1	4.64E-12	0.462187437	0.44	0.177	7.30E-08
Tspan4	1.65E-12	0.462048116	0.431	0.161	2.59E-08
Ppfibp1	1.32E-13	0.461460833	0.312	0.088	2.08E-09
Lxn	1.72E-10	0.461123526	0.239	0.068	2.70E-06
Vcam1	9.44E-17	0.460691204	0.22	0.038	1.48E-12
Colec12	1.52E-18	0.459858043	0.349	0.082	2.39E-14
Tgfbi	2.50E-12	0.45959622	0.789	0.484	3.94E-08
Tm9sf3	1.38E-12	0.45923838	0.55	0.246	2.17E-08
Oaf	1.10E-09	0.458928069	0.229	0.068	1.73E-05
Elk3	3.69E-13	0.458066794	0.33	0.1	5.79E-09
Lcp1	1.80E-15	0.456981484	0.284	0.067	2.83E-11
Dad1	2.63E-13	0.456475525	0.606	0.269	4.14E-09
Cd52	7.59E-10	0.456239703	0.174	0.041	1.19E-05
Col5a3	5.52E-15	0.456131454	0.385	0.114	8.68E-11
Ndufa1	3.00E-13	0.455735065	0.642	0.299	4.72E-09
Sfrp1	5.75E-10	0.455009024	0.321	0.116	9.04E-06
Gpc3	5.57E-11	0.454983326	0.257	0.074	8.75E-07
Plod1	7.92E-13	0.454553824	0.284	0.08	1.25E-08
Tmem176a	1.16E-13	0.454454672	0.33	0.096	1.82E-09
1110004F10Rik	3.04E-13	0.453121699	0.459	0.175	4.78E-09
Zeb2	1.39E-12	0.452162127	0.257	0.067	2.19E-08
Actr2	1.30E-12	0.451839154	0.495	0.199	2.04E-08
Mrc2	5.60E-16	0.451646866	0.413	0.125	8.81E-12
Sox18	1.68E-10	0.450887828	0.229	0.064	2.63E-06
Bax	6.32E-12	0.450520647	0.358	0.125	9.94E-08
Cap1	2.19E-13	0.450434114	0.55	0.241	3.44E-09
Nfatc4	8.86E-12	0.447889375	0.266	0.075	1.39E-07
Slc38a10	3.19E-10	0.447168681	0.349	0.131	5.02E-06
App	4.70E-14	0.445778726	0.917	0.58	7.39E-10
Gclm	1.75E-07	0.445582643	0.349	0.161	0.002752486
Copb1	2.19E-11	0.445523458	0.358	0.128	3.44E-07
Pappa2	1.07E-24	0.444849161	0.156	0.01	1.67E-20
Picalm	1.92E-13	0.444421829	0.44	0.157	3.02E-09
Srpx2	2.50E-11	0.443899217	0.229	0.06	3.94E-07
Thy1	1.83E-08	0.443567566	0.459	0.219	0.000287925
Lrrc17	4.08E-20	0.442943806	0.183	0.021	6.41E-16
Hmgn2	1.23E-11	0.442829718	0.294	0.089	1.93E-07
Adk	5.12E-13	0.442078456	0.376	0.127	8.05E-09
Qk	2.12E-10	0.439760213	0.404	0.169	3.33E-06
Snai1	8.10E-10	0.439275559	0.165	0.038	1.27E-05
Tpst1	9.11E-11	0.438832282	0.248	0.072	1.43E-06
Bmp2	2.22E-07	0.438400855	0.156	0.044	0.003496075
Ms4a7	1.29E-19	0.438345264	0.183	0.022	2.02E-15
Serinc1	2.04E-12	0.438281908	0.486	0.198	3.21E-08
Basp1	1.92E-13	0.437994065	0.239	0.054	3.02E-09
Gorasp2	5.31E-13	0.437979835	0.477	0.189	8.36E-09
Morf4l1	4.29E-15	0.43719582	0.771	0.369	6.75E-11
Pxdn	2.66E-13	0.436025482	0.257	0.064	4.18E-09
Calm1	1.35E-14	0.4359936	0.872	0.559	2.13E-10
Scx	9.57E-15	0.433559008	0.239	0.051	1.50E-10
Pdcd5	1.52E-09	0.433448656	0.459	0.213	2.39E-05
Vasn	2.41E-14	0.43336067	0.367	0.113	3.80E-10
Ptprd	1.30E-18	0.432820328	0.239	0.04	2.04E-14
Tbx2	3.52E-11	0.43269048	0.211	0.051	5.54E-07
Ptk7	2.58E-09	0.432596374	0.321	0.123	4.06E-05
Selenos	3.62E-12	0.431612569	0.376	0.131	5.70E-08
Tm2d1	1.12E-10	0.429803181	0.22	0.059	1.76E-06
Prkar1a	6.20E-14	0.42974325	0.587	0.248	9.76E-10
Cpe	6.47E-11	0.429176103	0.477	0.203	1.02E-06
1810022K09Rik	2.82E-09	0.425703387	0.587	0.304	4.44E-05
Selenok	1.72E-12	0.425474243	0.578	0.267	2.70E-08
Col15a1	2.54E-08	0.425241485	0.266	0.097	0.000399177
Htra3	5.04E-15	0.425146934	0.495	0.174	7.93E-11
Copa	2.73E-12	0.424386382	0.514	0.212	4.29E-08
Lgals9	7.88E-10	0.423521556	0.229	0.067	1.24E-05
Yipf5	1.78E-11	0.423416966	0.294	0.093	2.80E-07
Rtraf	4.01E-10	0.422174195	0.523	0.258	6.30E-06
C1qtnf3	4.80E-18	0.421539989	0.147	0.014	7.55E-14
Nfatc1	2.09E-11	0.421057326	0.266	0.077	3.29E-07
C1rb	1.50E-10	0.420610895	0.138	0.025	2.37E-06
Acta2	9.46E-15	0.420518011	0.569	0.22	1.49E-10
Sarnp	4.24E-09	0.420373858	0.294	0.108	6.66E-05
Ddost	1.16E-11	0.419692648	0.532	0.235	1.82E-07
Bola3	2.65E-09	0.419687011	0.312	0.117	4.17E-05
Rnd3	1.29E-07	0.418998797	0.321	0.136	0.002033274
Nr4a1	1.44E-07	0.418449691	0.239	0.086	0.002257615
Sem1	8.61E-16	0.418105713	0.927	0.689	1.35E-11
Grn	4.41E-17	0.417858539	0.661	0.265	6.93E-13
Rras	4.32E-09	0.417793152	0.349	0.143	6.79E-05
Cycs	8.05E-07	0.417435023	0.431	0.232	0.012658371
Htra1	1.12E-12	0.416992206	0.624	0.275	1.76E-08
Sulf1	3.52E-10	0.41635034	0.211	0.057	5.54E-06
Pdgfra	8.22E-07	0.416117174	0.248	0.098	0.012929726
Epdr1	3.06E-11	0.415801983	0.22	0.056	4.82E-07
Sirpa	4.31E-08	0.415748058	0.413	0.199	0.000678343
Steap4	1.74E-10	0.414899645	0.239	0.069	2.73E-06
Atxn10	1.57E-08	0.41349198	0.303	0.118	0.000247244
Ocstamp	4.77E-21	0.412379576	0.128	0.008	7.50E-17
Fam114a1	1.09E-13	0.411323946	0.22	0.046	1.71E-09
Plxnd1	2.69E-15	0.41108349	0.422	0.133	4.24E-11
Wisp1	6.40E-17	0.411039374	0.183	0.026	1.01E-12
Il1b	3.46E-30	0.40980682	0.119	0.002	5.44E-26
S100a4	1.28E-10	0.408789068	0.798	0.505	2.02E-06
Armcx3	1.00E-15	0.408219489	0.202	0.035	1.58E-11
Bmp4	7.09E-12	0.40809941	0.202	0.046	1.12E-07
Maged2	1.14E-11	0.407630598	0.248	0.067	1.79E-07
Ccnd2	4.10E-08	0.407022466	0.321	0.133	0.000644997
Gnas	3.10E-19	0.406954708	0.982	0.688	4.87E-15
Fblim1	1.52E-16	0.406646486	0.202	0.033	2.39E-12
Rpl41	9.12E-17	0.406556563	1	0.993	1.43E-12
Clec4n	4.23E-16	0.405836355	0.156	0.02	6.65E-12
9530068E07Rik	2.17E-12	0.405638815	0.505	0.213	3.41E-08
Myo10	2.95E-08	0.40545793	0.303	0.12	0.000463576
B2m	3.82E-13	0.405413365	0.853	0.496	6.00E-09
Lama4	5.36E-11	0.40422474	0.275	0.083	8.43E-07
Pcbp2	1.25E-12	0.404004306	0.743	0.389	1.96E-08
Cd200	1.55E-11	0.403139085	0.312	0.099	2.44E-07
Gm11808	4.54E-11	0.402809776	0.514	0.233	7.13E-07
Cpq	7.31E-16	0.40179396	0.229	0.043	1.15E-11
Pdcl3	1.94E-10	0.401353892	0.349	0.13	3.05E-06
Ifi202b	1.09E-11	0.401035436	0.248	0.066	1.72E-07
Ubb	3.18E-09	0.400748907	0.78	0.49	5.00E-05
Gxylt2	3.13E-12	0.400517527	0.156	0.027	4.92E-08
Mrpl33	1.22E-10	0.400471665	0.578	0.275	1.93E-06
Mrpl36	4.08E-10	0.399891376	0.394	0.158	6.41E-06
2010107E04Rik	1.06E-09	0.39988344	0.752	0.441	1.67E-05
Cav1	5.89E-12	0.398798629	0.587	0.261	9.25E-08
Eif4ebp1	5.79E-11	0.397913037	0.376	0.14	9.10E-07
Rwdd1	1.11E-10	0.397630469	0.312	0.107	1.75E-06
Siva1	2.98E-09	0.395044417	0.349	0.141	4.69E-05
Arhgef40	3.66E-12	0.393537593	0.239	0.06	5.76E-08
Ctsb	5.42E-14	0.393200208	0.945	0.628	8.53E-10
Actr3	3.55E-10	0.392631876	0.56	0.272	5.58E-06
Tmem30a	3.15E-08	0.392347622	0.376	0.172	0.000495734
Fxyd5	1.03E-12	0.392162312	0.606	0.264	1.63E-08
Kirrel	7.57E-13	0.392085385	0.183	0.035	1.19E-08
Zcchc24	7.68E-10	0.39206296	0.303	0.105	1.21E-05
Anxa3	2.71E-11	0.391590365	0.257	0.072	4.27E-07
Ifitm5	4.68E-09	0.391213763	0.138	0.029	7.36E-05
Leprot	2.75E-11	0.390916075	0.394	0.153	4.32E-07
Dcstamp	1.64E-17	0.390657217	0.138	0.013	2.59E-13
Sra1	4.64E-12	0.390514505	0.376	0.131	7.29E-08
Tbrg1	7.98E-09	0.390406609	0.404	0.179	0.000125417
Gns	1.02E-09	0.390139027	0.358	0.141	1.61E-05
Adam9	1.49E-09	0.389169444	0.257	0.083	2.34E-05
Rpl29	3.62E-10	0.388335611	0.45	0.199	5.68E-06
Dpm3	4.04E-10	0.387345652	0.523	0.246	6.36E-06
Akr1b8	6.13E-11	0.387306545	0.229	0.061	9.64E-07
Zfhx4	5.06E-15	0.386893508	0.193	0.033	7.96E-11
Clic4	4.47E-10	0.386784191	0.358	0.138	7.02E-06
Pira2	2.80E-14	0.385466042	0.156	0.022	4.40E-10
Tagln	7.55E-07	0.384986923	0.339	0.157	0.011869005
Tle1	8.15E-10	0.384465015	0.22	0.063	1.28E-05
Antxr2	1.78E-10	0.384333428	0.174	0.039	2.80E-06
Ncf4	6.04E-13	0.384331897	0.165	0.028	9.50E-09
Dab2	5.23E-10	0.384040533	0.284	0.094	8.22E-06
Actn1	1.52E-10	0.382998533	0.339	0.122	2.39E-06
Actr10	5.09E-09	0.382698278	0.321	0.125	8.01E-05
Uqcrh	1.59E-10	0.382622151	0.872	0.564	2.51E-06
Dnajc19	4.45E-09	0.382377061	0.358	0.146	7.00E-05
Fat1	3.74E-08	0.381173643	0.376	0.17	0.000588779
Manf	8.82E-10	0.381096652	0.486	0.228	1.39E-05
Fermt2	1.19E-13	0.381062833	0.248	0.057	1.87E-09
Dtymk	8.63E-09	0.380670131	0.266	0.093	0.000135773
Dpysl2	2.19E-10	0.38045349	0.321	0.114	3.45E-06
Lgals1	3.17E-09	0.38039251	0.817	0.545	4.98E-05
Usmg5	7.62E-09	0.38031151	0.78	0.496	0.000119841
Ostf1	1.98E-09	0.379994943	0.44	0.201	3.11E-05
Cops9	1.60E-10	0.379459172	0.679	0.359	2.52E-06
Clmp	2.84E-09	0.378851655	0.165	0.039	4.47E-05
Fgf7	2.10E-12	0.378038352	0.174	0.033	3.30E-08
Myl9	1.84E-11	0.377130218	0.45	0.173	2.89E-07
Mtpn	6.57E-10	0.376312777	0.44	0.193	1.03E-05
Cnih1	7.41E-10	0.375182927	0.376	0.151	1.17E-05
Rnase4	1.81E-09	0.374492698	0.477	0.221	2.84E-05
Bace1	1.24E-12	0.374375693	0.211	0.046	1.95E-08
Pfn1	1.60E-12	0.372755812	0.844	0.601	2.52E-08
Arpc3	2.66E-09	0.372342177	0.422	0.188	4.18E-05
Thbs3	1.16E-10	0.372189863	0.33	0.113	1.83E-06
Mrpl20	3.28E-08	0.372133823	0.44	0.212	0.000516268
Myo1d	1.21E-08	0.372051478	0.202	0.06	0.000190215
Timm10b	3.39E-10	0.371987132	0.422	0.175	5.33E-06
Ap3s1	6.13E-11	0.371862753	0.239	0.067	9.64E-07
Entpd1	1.51E-08	0.370973997	0.22	0.068	0.00023769
Lipa	6.06E-09	0.370555693	0.202	0.057	9.53E-05
Itgbl1	1.37E-09	0.370421728	0.202	0.055	2.16E-05
Rab18	1.68E-09	0.369769137	0.486	0.233	2.64E-05
Ms4a6d	3.80E-15	0.369279144	0.156	0.021	5.98E-11
Sh3bgrl3	5.15E-12	0.369219521	0.706	0.356	8.10E-08
Tmem55a	1.85E-10	0.368693859	0.156	0.032	2.91E-06
Ostn	1.54E-16	0.368075574	0.119	0.01	2.43E-12
Itga6	9.25E-07	0.367982934	0.514	0.293	0.014548659
Cd84	3.14E-12	0.367471209	0.128	0.018	4.94E-08
0610012G03Rik	8.15E-09	0.367321328	0.385	0.167	0.000128093
Ssr1	1.31E-09	0.367129801	0.514	0.251	2.06E-05
Tmem263	1.24E-10	0.367075101	0.202	0.05	1.95E-06
Clip3	1.62E-08	0.365338086	0.165	0.043	0.000254897
Fap	1.92E-12	0.364476616	0.22	0.049	3.02E-08
Dchs1	5.01E-10	0.364427645	0.165	0.037	7.88E-06
C1s1	6.54E-10	0.363797958	0.303	0.104	1.03E-05
Tmem167	3.32E-09	0.363619099	0.45	0.207	5.22E-05
Chchd3	8.53E-10	0.361881648	0.275	0.092	1.34E-05
Zfp260	4.40E-10	0.361779148	0.257	0.079	6.92E-06
Serp1	2.13E-07	0.36173628	0.459	0.243	0.003356163
Ywhaq	2.45E-12	0.361492042	0.697	0.35	3.86E-08
Col7a1	1.24E-08	0.36125003	0.477	0.234	0.000195015
Timm8b	1.90E-08	0.361096294	0.394	0.174	0.000298256
B4galt1	1.73E-08	0.360960153	0.385	0.17	0.000272335
Glt8d1	6.60E-09	0.360650023	0.202	0.057	0.000103784
Med21	1.87E-06	0.36021315	0.303	0.139	0.029465973
Myo1b	5.28E-12	0.360194676	0.266	0.075	8.31E-08
Ext1	4.69E-09	0.360071255	0.239	0.076	7.38E-05
Arl1	3.92E-08	0.359828835	0.431	0.209	0.000616724
Sat1	7.99E-07	0.359693749	0.569	0.333	0.012568987
Wls	3.23E-10	0.359301648	0.468	0.198	5.08E-06
Flot1	8.10E-08	0.359071885	0.284	0.114	0.001272978
Supt4a	5.89E-09	0.35855547	0.385	0.164	9.26E-05
Nudt22	2.27E-08	0.357803303	0.248	0.086	0.000356334
Atp6v1c1	6.77E-08	0.357769506	0.266	0.101	0.001064201
Loxl3	3.12E-08	0.357509717	0.165	0.043	0.000491009
Cnih4	5.00E-07	0.357348121	0.303	0.132	0.007861398
Ptgfrn	1.01E-07	0.355533034	0.367	0.172	0.001583665
Krtap11-1	5.38E-14	0.355406699	0.596	0.259	8.45E-10
Lypla1	3.34E-07	0.355207499	0.266	0.107	0.005249047
Gatad1	7.25E-09	0.353741724	0.294	0.109	0.000113925
Commd3	8.97E-08	0.352973786	0.312	0.13	0.001411011
Polr2k	1.45E-08	0.35296788	0.404	0.18	0.00022738
Oscar	9.47E-15	0.352700127	0.101	0.008	1.49E-10
Slc39a10	3.92E-07	0.352427609	0.349	0.155	0.006166766
Adh5	1.07E-06	0.351961841	0.248	0.097	0.016841902
Igf1	1.87E-07	0.351950416	0.174	0.051	0.002944606
Naa38	1.01E-07	0.351203332	0.422	0.21	0.001588895
Ier3ip1	1.53E-08	0.350764223	0.376	0.164	0.000241213
Fxyd1	4.40E-10	0.349959483	0.303	0.102	6.91E-06
Pcnp	4.37E-07	0.349942166	0.312	0.14	0.006872756
Atp6v1f	2.67E-06	0.348626671	0.477	0.28	0.042061177
Bc1	2.95E-07	0.348176226	0.514	0.294	0.00463665
Lhx9	2.47E-16	0.347417478	0.128	0.012	3.88E-12
Tnfaip6	2.17E-20	0.347069872	0.138	0.01	3.40E-16
Cbx3	1.70E-08	0.34703605	0.44	0.208	0.000267033
Galnt9	1.04E-16	0.346956247	0.138	0.014	1.63E-12
Myl12a	5.00E-13	0.346676161	0.945	0.648	7.86E-09
1810055G02Rik	1.68E-09	0.346649199	0.165	0.038	2.64E-05
Cmtm7	6.31E-12	0.346565283	0.211	0.049	9.93E-08
Tmed7	3.98E-08	0.346532137	0.376	0.167	0.000625511
Lrrc59	1.51E-08	0.346413981	0.367	0.155	0.000237399
1110065P20Rik	2.51E-10	0.346158614	0.303	0.102	3.95E-06
Tmem59	1.87E-10	0.346131104	0.642	0.33	2.93E-06
Ifnar1	1.07E-08	0.345777847	0.183	0.05	0.000167869
2310061N02Rik	4.79E-10	0.344971139	0.431	0.183	7.53E-06
Ndufb5	9.87E-07	0.344950172	0.477	0.264	0.01551224
Gpc4	2.05E-09	0.343750473	0.239	0.074	3.22E-05
Copb2	8.76E-07	0.343727864	0.339	0.162	0.013771141
Tspan3	9.21E-11	0.342334862	0.532	0.238	1.45E-06
Mrps35	4.64E-07	0.342137214	0.22	0.079	0.007294684
Hmgn3	4.07E-08	0.34206008	0.22	0.072	0.000639613
Anp32e	1.30E-06	0.341669286	0.312	0.143	0.020396136
Rpl22l1	1.05E-07	0.341484595	0.835	0.613	0.001644742
Sin3b	6.24E-09	0.341457644	0.394	0.169	9.81E-05
Ctsl	1.85E-12	0.341041859	0.826	0.449	2.91E-08
Serf1	1.70E-08	0.340692137	0.294	0.112	0.000267143
Ccdc50	2.00E-07	0.340687944	0.248	0.093	0.003139744
Vdac2	3.43E-09	0.340344578	0.486	0.235	5.40E-05
Pros1	2.10E-08	0.340332679	0.211	0.065	0.000329692
Csf2rb	4.97E-10	0.339896634	0.165	0.036	7.82E-06
Rarres2	1.13E-06	0.339777583	0.266	0.107	0.017689618
Stx7	8.00E-08	0.339570236	0.257	0.095	0.001257822
Atp5j	8.85E-09	0.338887762	0.789	0.5	0.000139203
Sar1a	1.11E-11	0.338553241	0.624	0.304	1.74E-07
Rab31	6.22E-08	0.338191162	0.284	0.111	0.00097799
Ptp4a1	1.77E-09	0.33777234	0.422	0.18	2.78E-05
Fam126a	1.03E-08	0.33730119	0.193	0.054	0.000162612
Olfml2a	4.44E-09	0.336437104	0.165	0.04	6.98E-05
Tcf4	1.19E-08	0.336031388	0.284	0.104	0.000186561
Tmem9b	1.25E-07	0.335595852	0.33	0.143	0.001962588
Ndufs5	5.09E-09	0.335266243	0.587	0.309	8.00E-05
Zbtb38	3.56E-09	0.335131035	0.22	0.065	5.59E-05
Ppp1r2	1.14E-08	0.33504532	0.486	0.249	0.00017867
Rps27l	7.95E-09	0.333944867	0.826	0.53	0.00012498
Cacna1g	3.53E-08	0.33377064	0.174	0.048	0.000555072
Scpep1	5.55E-07	0.33324344	0.275	0.116	0.008724388
Slc39a1	1.66E-10	0.333198915	0.468	0.204	2.62E-06
Hmcn1	7.03E-12	0.332692607	0.138	0.022	1.11E-07
Ywhah	6.42E-10	0.331769299	0.505	0.234	1.01E-05
Sec13	2.89E-07	0.330860151	0.339	0.152	0.004549504
Itpripl2	1.30E-08	0.33028989	0.33	0.131	0.000204145
Plekho1	6.92E-07	0.330187509	0.193	0.066	0.010874062
Ccnd3	8.95E-11	0.329937472	0.385	0.149	1.41E-06
Ndufa4	2.33E-06	0.329905995	0.807	0.62	0.036634773
Gadd45g	2.30E-08	0.329762928	0.22	0.072	0.000361729
Atxn1	2.23E-08	0.32929723	0.275	0.099	0.00035075
Fkbp14	3.42E-11	0.329154411	0.165	0.033	5.38E-07
Vcl	2.60E-08	0.329012372	0.394	0.178	0.00040856
Sgcb	5.95E-07	0.328052998	0.211	0.075	0.009348476
Myo7a	9.37E-12	0.327689168	0.11	0.014	1.47E-07
Nr2f2	1.37E-07	0.327336641	0.193	0.06	0.00215793
Ralb	9.52E-08	0.326503242	0.229	0.08	0.001497587
Emp3	5.88E-14	0.326274435	0.606	0.241	9.25E-10
Mgat4b	3.13E-08	0.325982087	0.22	0.071	0.000491559
Dpy19l1	9.18E-09	0.325885059	0.183	0.049	0.000144324
Vgll3	6.59E-08	0.325477348	0.165	0.046	0.001035718
Cd47	1.79E-08	0.325421489	0.422	0.194	0.00028161
Plekhg4	6.79E-24	0.32500449	0.11	0.004	1.07E-19
Cd276	4.45E-07	0.324795947	0.193	0.064	0.006990051
Chrac1	6.49E-07	0.324191267	0.248	0.096	0.01020316
Cox7a2l	2.47E-08	0.324179622	0.578	0.314	0.000388016
Pthlh	1.10E-07	0.324145461	0.165	0.045	0.001722571
Arcn1	1.18E-08	0.323768046	0.376	0.16	0.000185428
Ndnf	1.21E-13	0.323716133	0.138	0.018	1.91E-09
Slc4a2	2.94E-07	0.3236747	0.339	0.15	0.004616611
Dut	1.45E-06	0.32339882	0.248	0.101	0.022854543
Lima1	3.71E-07	0.323131382	0.459	0.244	0.005830813
Pnrc1	2.04E-07	0.322782378	0.275	0.109	0.003203382
Cdh5	6.19E-08	0.322679587	0.202	0.062	0.00097339
Tns3	3.26E-07	0.322397314	0.294	0.125	0.005129404
Col13a1	1.23E-06	0.321705992	0.11	0.026	0.019337302
Nsa2	1.96E-08	0.321299257	0.55	0.275	0.000308192
Klhl9	1.11E-07	0.321228297	0.275	0.108	0.001738344
Ctsh	1.25E-08	0.320677241	0.248	0.083	0.00019689
Ube2e3	1.07E-06	0.319877357	0.275	0.117	0.016837871
Rap1a	1.57E-09	0.319752354	0.358	0.141	2.46E-05
Fam167a	8.20E-07	0.319728517	0.367	0.175	0.012892846
Nptn	1.87E-09	0.31919473	0.55	0.264	2.94E-05
Pycr1	8.18E-13	0.31897582	0.119	0.014	1.29E-08
Dram1	4.36E-07	0.318714971	0.147	0.041	0.006851567
Bbip1	3.85E-09	0.318655661	0.165	0.04	6.05E-05
Pdlim7	1.38E-07	0.318587178	0.367	0.162	0.002170781
Vwa5a	3.10E-09	0.318122236	0.275	0.092	4.88E-05
Fam120a	1.38E-07	0.31792096	0.477	0.255	0.002173672
Bri3	1.06E-07	0.317098268	0.477	0.238	0.001664688
Satb2	1.89E-07	0.316922026	0.138	0.035	0.002967164
Pabpc4	6.85E-08	0.316754339	0.211	0.068	0.001077328
St8sia6	3.01E-15	0.316573274	0.11	0.009	4.73E-11
Spred1	3.45E-08	0.316363483	0.266	0.097	0.000542812
Anxa5	3.58E-09	0.316069712	0.55	0.275	5.63E-05
Skap2	1.13E-10	0.315730472	0.156	0.031	1.78E-06
Lman1	4.34E-07	0.315641861	0.303	0.131	0.006819303
Tbx18	6.34E-07	0.315585728	0.165	0.05	0.00997628
Pfdn4	2.15E-07	0.3150397	0.239	0.088	0.003372951
Ccdc12	1.11E-07	0.315026026	0.33	0.139	0.001743864
Sqstm1	2.20E-08	0.314995458	0.477	0.232	0.000346058
Snx7	2.62E-11	0.314717482	0.193	0.043	4.12E-07
Dph3	1.13E-06	0.314078902	0.294	0.126	0.017781479
Skp1a	7.41E-07	0.313779651	0.45	0.248	0.011651051
Gsr	1.77E-09	0.313028889	0.211	0.059	2.79E-05
Fbln1	1.01E-07	0.312860712	0.376	0.172	0.001586995
Pkdcc	8.65E-09	0.312577904	0.147	0.033	0.000135999
Tmed2	5.71E-10	0.310864141	0.743	0.41	8.98E-06
Sumo1	4.98E-08	0.310715294	0.394	0.179	0.00078322
2310039H08Rik	2.37E-06	0.310681894	0.22	0.087	0.037251841
Adam12	1.16E-10	0.310367609	0.128	0.021	1.82E-06
Mrps21	7.43E-09	0.309533714	0.495	0.241	0.000116852
Gas1	1.03E-06	0.309471165	0.541	0.306	0.016251978
Rab34	6.38E-07	0.309285381	0.312	0.137	0.010035579
Wipf1	9.67E-08	0.308771701	0.183	0.054	0.001520766
Eif3e	1.91E-07	0.308754233	0.56	0.315	0.003002974
St8sia4	8.74E-13	0.308583198	0.119	0.014	1.37E-08
Mpzl1	8.68E-08	0.307837128	0.321	0.136	0.001364341
Srp14	1.08E-07	0.307467163	0.459	0.231	0.001697298
Psmb2	1.72E-06	0.307296976	0.413	0.217	0.027016711
Mob1a	3.90E-08	0.307162765	0.413	0.193	0.000613421
Chchd1	4.41E-07	0.306972432	0.312	0.136	0.006931554
Higd2a	9.62E-08	0.306825397	0.404	0.188	0.001512331
Sf3b5	3.56E-07	0.306104821	0.431	0.215	0.005600544
Msr1	4.61E-15	0.305980247	0.119	0.012	7.24E-11
Uba52	4.23E-09	0.305974752	0.615	0.319	6.65E-05
Ndufc2	1.39E-08	0.305584716	0.477	0.23	0.000218588
Wdr1	3.32E-09	0.305504132	0.615	0.319	5.23E-05
Tgfb1i1	2.40E-07	0.305439236	0.239	0.088	0.003770269
Mpc1	4.59E-09	0.305352238	0.376	0.15	7.21E-05
Rpl35	1.26E-10	0.305031494	0.963	0.812	1.98E-06
Lcp2	3.48E-11	0.304885797	0.11	0.014	5.48E-07
Atraid	8.53E-07	0.304773042	0.312	0.141	0.013407481
Rcn2	1.34E-07	0.304716135	0.339	0.148	0.002102907
Fhl1	4.33E-07	0.304545608	0.239	0.087	0.006810166
Vmp1	2.33E-07	0.303388542	0.367	0.166	0.003671407
Lamtor5	3.66E-07	0.303168793	0.312	0.137	0.005759525
Pld3	3.63E-08	0.302961164	0.459	0.222	0.00057055
L3hypdh	2.00E-09	0.302850742	0.128	0.024	3.14E-05
Taf10	3.11E-08	0.30182251	0.505	0.258	0.000488765
Hs2st1	1.80E-07	0.300460387	0.266	0.104	0.002825919
Capza2	2.73E-08	0.300361905	0.486	0.242	0.000430019
Kcnk3	6.75E-10	0.299904206	0.11	0.017	1.06E-05
Wipi1	1.61E-07	0.299468318	0.239	0.086	0.002530869
Hmgb1	1.03E-09	0.299007676	0.743	0.401	1.62E-05
Nid2	2.37E-10	0.298441156	0.147	0.028	3.73E-06
Pdia6	1.31E-08	0.298136339	0.541	0.278	0.000206665
Zmpste24	2.10E-06	0.297128864	0.303	0.14	0.033073783
Tspan6	5.66E-08	0.297033236	0.174	0.05	0.000889475
Yaf2	4.80E-07	0.296169237	0.147	0.04	0.007551545
Cdk2ap1	2.34E-07	0.296112513	0.413	0.204	0.003675823
Rnf144a	3.78E-11	0.295851805	0.11	0.014	5.94E-07
Slc16a2	3.69E-08	0.295772549	0.156	0.039	0.000580547
Prex1	1.47E-08	0.295672331	0.174	0.047	0.000230873
Praf2	3.59E-07	0.294746164	0.183	0.058	0.005649348
Tm2d2	2.92E-06	0.293927732	0.275	0.121	0.045920575
Cd93	1.63E-08	0.293210935	0.257	0.087	0.00025607
Dhx36	4.66E-07	0.293045531	0.193	0.064	0.007333958
Sdhd	1.79E-06	0.292566916	0.303	0.137	0.028190099
Tmed10	2.03E-09	0.292459839	0.578	0.288	3.20E-05
Mettl9	1.03E-06	0.291683589	0.358	0.17	0.016262932
Rnf7	4.88E-07	0.291623451	0.404	0.201	0.007679144
Ptprg	3.34E-07	0.29149026	0.165	0.049	0.005253013
Srpx	7.04E-08	0.291219652	0.156	0.041	0.001107384
Snrpc	1.35E-07	0.290772295	0.321	0.135	0.002122697
Chsy1	2.49E-06	0.289063882	0.147	0.045	0.039228375
Ndufa8	3.98E-08	0.288888147	0.45	0.212	0.000625231
Itgb3	3.03E-09	0.287755385	0.147	0.031	4.76E-05
Mageh1	2.89E-09	0.287362707	0.138	0.028	4.54E-05
Tnfrsf11b	1.41E-10	0.28720482	0.101	0.013	2.21E-06
Aco2	4.64E-07	0.287005237	0.367	0.173	0.007299767
Ap1s2	2.60E-07	0.286926245	0.128	0.031	0.004089342
Uqcrb	2.95E-06	0.286171614	0.633	0.393	0.046374044
Kctd1	2.43E-06	0.285867949	0.321	0.149	0.038262463
Tusc3	8.67E-07	0.285392764	0.156	0.046	0.013637562
Dse	1.21E-06	0.285285392	0.174	0.057	0.018966037
BC028528	5.54E-12	0.285238073	0.119	0.016	8.72E-08
Cyb5a	3.83E-07	0.284447495	0.541	0.293	0.006016328
Snrpg	6.76E-08	0.283791621	0.624	0.337	0.00106232
Fam26e	8.20E-08	0.283031421	0.119	0.025	0.001288902
Cltc	1.44E-06	0.282959376	0.532	0.32	0.022611821
Mrpl34	1.05E-06	0.282859371	0.275	0.115	0.016567149
Srp9	2.35E-07	0.282645553	0.477	0.241	0.003687876
Psma7	4.02E-07	0.282274428	0.514	0.278	0.006319874
Cd14	2.12E-08	0.282079589	0.138	0.03	0.000333741
7-Sep	2.27E-07	0.281709499	0.477	0.244	0.00357692
Lamc2	1.28E-06	0.28125761	0.33	0.151	0.020073101
Galnt10	2.28E-06	0.281208532	0.174	0.059	0.03578662
Fam105a	9.50E-08	0.280573826	0.147	0.037	0.001493079
Dlg5	7.07E-07	0.280551612	0.147	0.041	0.011122652
Capza1	1.53E-06	0.279610315	0.303	0.135	0.024120735
Sox4	1.49E-07	0.279530108	0.193	0.059	0.002337616
Parva	2.07E-07	0.279491608	0.275	0.11	0.003250606
Dok1	3.43E-10	0.279485281	0.138	0.025	5.39E-06
S100a6	1.51E-11	0.278655292	1	0.901	2.38E-07
Adamts9	2.54E-10	0.278329125	0.119	0.019	4.00E-06
Hacd1	9.65E-08	0.278007856	0.147	0.037	0.001517124
3632451O06Rik	2.27E-09	0.276563563	0.101	0.015	3.57E-05
Ucp2	2.19E-07	0.27643891	0.44	0.222	0.003437813
Rpn2	1.57E-07	0.275864835	0.541	0.293	0.002466919
Papss2	2.53E-06	0.275278853	0.183	0.063	0.039759955
Plpp1	5.01E-07	0.274076968	0.303	0.13	0.007884162
Chpf	6.66E-08	0.27321652	0.266	0.096	0.001047364
Slc39a13	9.21E-08	0.272270402	0.22	0.072	0.001448913
Ndufa6	5.60E-07	0.272193093	0.706	0.43	0.008799152
Tmem14c	1.02E-06	0.272112439	0.394	0.196	0.01602494
Nucb1	1.62E-08	0.271853803	0.431	0.199	0.000254023
Apobec1	4.59E-09	0.271099089	0.119	0.022	7.22E-05
Hsp90aa1	2.04E-06	0.270803333	0.468	0.249	0.032146909
Tgfb1	1.14E-06	0.269757303	0.174	0.057	0.017932851
Epb41l2	7.87E-07	0.269740587	0.239	0.091	0.012377738
Alx3	4.65E-12	0.269367794	0.101	0.011	7.32E-08
Kdelr1	6.57E-08	0.26890718	0.45	0.22	0.001033489
Arpc5	1.79E-06	0.267819094	0.615	0.382	0.028109683
Csgalnact1	9.51E-14	0.267403668	0.11	0.011	1.50E-09
Slc43a3	1.91E-07	0.267220091	0.128	0.03	0.003007115
Capzb	6.32E-09	0.265977283	0.633	0.336	9.94E-05
Rsu1	2.62E-06	0.265824861	0.193	0.069	0.041130209
Dnm3os	4.23E-07	0.265608811	0.11	0.024	0.006654617
Pck2	6.59E-07	0.265279904	0.174	0.054	0.010362464
Cxxc5	4.08E-07	0.265257074	0.174	0.054	0.006420077
Smad4	2.05E-06	0.264920861	0.165	0.053	0.032312549
Calm2	2.21E-09	0.264771666	0.771	0.432	3.48E-05
1810058I24Rik	6.76E-08	0.264694873	0.514	0.268	0.001062561
Tctex1d2	1.14E-07	0.264243663	0.147	0.038	0.001787824
B3glct	7.58E-07	0.263921824	0.128	0.033	0.011918515
Adgra2	5.66E-09	0.26320602	0.138	0.028	8.90E-05
Trmt112	2.31E-06	0.262324863	0.376	0.19	0.036305786
Lztfl1	3.56E-07	0.261987162	0.147	0.039	0.005595653
Dbn1	2.59E-07	0.261232183	0.138	0.035	0.004065006
Emid1	2.69E-06	0.261158497	0.128	0.036	0.042270942
Itga1	1.30E-06	0.260924322	0.119	0.03	0.020502062
Pdia5	8.79E-09	0.260822556	0.138	0.029	0.000138192
Ace	2.86E-07	0.26079371	0.202	0.067	0.004491827
Spock1	1.32E-12	0.260501727	0.101	0.01	2.07E-08
Coro1b	1.87E-06	0.260494693	0.385	0.196	0.029473685
Plp2	2.17E-07	0.259967379	0.477	0.248	0.003412427
Slc25a24	1.30E-06	0.259769691	0.174	0.057	0.020442283
Gabarap	1.34E-07	0.25941143	0.817	0.558	0.002105772
Serf2	3.43E-09	0.258736194	0.936	0.809	5.39E-05
S100a10	5.78E-07	0.257026418	0.853	0.636	0.00909299
Sec11a	1.92E-06	0.256488089	0.349	0.161	0.030240385
Kif26b	2.09E-08	0.254631155	0.11	0.02	0.00032895
Pxylp1	1.03E-06	0.254079291	0.138	0.038	0.016249608
Gm1673	2.01E-06	0.253228613	0.119	0.03	0.031672607
Tbx4	6.90E-07	0.253089028	0.11	0.025	0.010853036
Slc39a7	1.83E-06	0.25266054	0.349	0.167	0.028820201
Caprin1	1.52E-06	0.252449107	0.385	0.191	0.023942047
Man2b1	5.48E-07	0.25230176	0.266	0.105	0.008623292
Tln1	1.43E-07	0.252052704	0.358	0.157	0.002253981
Rpl10	2.83E-07	0.251314919	0.899	0.729	0.004443702
Zfp560	3.46E-07	0.250957319	0.128	0.031	0.00543456
Smim3	9.73E-08	0.250601597	0.119	0.025	0.001529639
Dclk1	5.01E-09	0.25057922	0.119	0.022	7.87E-05
1110008F13Rik	2.72E-06	0.250516106	0.385	0.196	0.042698846
