# Supplementary material for: Spatial transcriptomics reveals metabolic changes underly age-dependent declines in digit regeneration
Source: eLife. 2022 May 26;11:e71542. doi: 10.7554/eLife.71542 (PMC9135401; doi:10.7554/eLife.71542)
Supplement: Supplementary file 3. [file elife-71542-supp3.csv]

Table S3 DEGs preferentially expressed in the remaining digit
	p_val	avg_logFC	pct.1	pct.2	p_val_adj
Gm42418	3.67E-33	3.082653761	0.759	0.335	5.77E-29
Krt2	6.58E-47	2.966780893	0.716	0.117	1.04E-42
Lor	3.63E-48	2.776528749	0.75	0.173	5.71E-44
Flg	6.20E-42	2.759573867	0.674	0.112	9.74E-38
Asprv1	9.51E-32	2.365379534	0.531	0.05	1.50E-27
Prg4	3.03E-10	2.364359429	0.374	0.162	4.77E-06
Hrnr	5.10E-20	2.296638018	0.417	0.073	8.02E-16
2310050C09Rik	2.40E-25	2.281733072	0.522	0.112	3.78E-21
Calm4	1.77E-57	2.21966163	0.867	0.285	2.78E-53
Lce1a1	2.33E-18	2.155818889	0.353	0.028	3.66E-14
Krt9	3.96E-24	2.080575557	0.689	0.302	6.23E-20
Gsn	1.52E-43	2.038095028	0.779	0.257	2.39E-39
Lars2	2.63E-10	2.029480715	0.337	0.117	4.13E-06
Lce1b	3.36E-16	1.985863901	0.35	0.05	5.29E-12
Crct1	4.45E-18	1.949230579	0.362	0.039	7.00E-14
Krt10	9.88E-57	1.946137427	0.956	0.637	1.55E-52
Krt1	7.24E-49	1.936754332	0.885	0.385	1.14E-44
Lce1c	1.41E-13	1.92520455	0.303	0.045	2.22E-09
Scd1	1.83E-10	1.914577763	0.328	0.106	2.87E-06
Cst6	9.98E-14	1.893534122	0.386	0.117	1.57E-09
Lce1a2	1.01E-14	1.881022786	0.299	0.028	1.59E-10
Lce1d	1.64E-13	1.87588631	0.309	0.05	2.58E-09
Fxyd2	1.45E-07	1.84996507	0.234	0.073	0.002279228
Kprp	3.55E-12	1.838553629	0.322	0.078	5.58E-08
Lce1g	2.67E-13	1.833215439	0.294	0.039	4.20E-09
Elovl4	3.45E-23	1.832913716	0.436	0.05	5.42E-19
Lce1l	4.53E-14	1.7846201	0.283	0.022	7.12E-10
Wfdc17	2.45E-12	1.737199145	0.409	0.179	3.85E-08
Cdsn	1.85E-21	1.70223281	0.524	0.162	2.91E-17
Krt79	1.49E-13	1.657081428	0.26	0.011	2.35E-09
Krt24	3.16E-24	1.614803819	0.566	0.156	4.97E-20
Fam25c	1.14E-50	1.614328749	0.931	0.659	1.79E-46
Cers4	4.69E-14	1.568353822	0.341	0.067	7.37E-10
Lce1i	4.96E-11	1.567897554	0.234	0.022	7.80E-07
Wfdc21	4.37E-10	1.550240294	0.256	0.05	6.87E-06
Ly6d	6.04E-57	1.545621084	0.921	0.385	9.50E-53
Sbsn	3.53E-42	1.527935692	0.834	0.397	5.55E-38
Fa2h	2.74E-06	1.521484038	0.121	0.006	0.043063525
Slurp1	5.12E-14	1.50414571	0.336	0.067	8.06E-10
Gm94	8.28E-13	1.465905884	0.264	0.022	1.30E-08
Lce1j	4.68E-11	1.432073495	0.219	0.011	7.35E-07
Cnfn	1.66E-18	1.410904782	0.444	0.117	2.61E-14
Psapl1	6.62E-18	1.407838396	0.367	0.045	1.04E-13
Wfdc12	2.32E-08	1.402902353	0.345	0.156	0.000364343
Neat1	3.82E-46	1.37859448	0.922	0.581	6.00E-42
Atp1b1	4.87E-08	1.371994774	0.173	0.017	0.000765532
Krt15	6.18E-14	1.364718484	0.363	0.089	9.72E-10
Lce1f	5.09E-11	1.36401947	0.218	0.011	8.01E-07
Lce1h	7.96E-09	1.277316623	0.204	0.028	0.000125127
Lce1e	3.85E-09	1.214335513	0.202	0.022	6.06E-05
Ly6g6c	3.70E-14	1.201285747	0.38	0.101	5.82E-10
Serpina12	9.51E-13	1.191751648	0.256	0.017	1.50E-08
Spink5	1.42E-14	1.170871184	0.292	0.022	2.23E-10
Slurp2	7.79E-13	1.170275467	0.258	0.017	1.23E-08
1810037I17Rik	4.51E-23	1.152268787	0.607	0.274	7.08E-19
Cyp2b19	8.54E-12	1.145016609	0.231	0.011	1.34E-07
Mapk13	5.14E-12	1.138939625	0.285	0.045	8.08E-08
Dsg1a	7.52E-19	1.119818111	0.565	0.251	1.18E-14
Klk8	1.82E-18	1.090303015	0.533	0.223	2.87E-14
Slc27a4	1.30E-11	1.081877217	0.245	0.022	2.04E-07
Lgals3	2.75E-45	1.067894949	0.93	0.698	4.33E-41
Tecr	2.29E-17	1.062742513	0.43	0.112	3.61E-13
Aldoa	9.41E-16	1.051142877	0.832	0.732	1.48E-11
Dhcr24	2.50E-07	1.04632563	0.266	0.095	0.00393627
Sdr16c6	4.24E-09	1.022864552	0.194	0.017	6.66E-05
Pi16	6.90E-09	1.014831984	0.289	0.095	0.000108479
Gltp	1.06E-19	1.014319726	0.605	0.285	1.67E-15
Clu	2.17E-08	1.000670536	0.221	0.045	0.000340588
Lypd3	1.52E-25	1.000567386	0.687	0.291	2.39E-21
Cpa4	2.26E-07	0.997100908	0.169	0.022	0.003559643
Serpinb12	7.10E-10	0.985181292	0.278	0.067	1.12E-05
Crip2	1.62E-27	0.981196801	0.73	0.358	2.54E-23
S100a14	6.52E-29	0.970732826	0.824	0.52	1.03E-24
Aloxe3	1.08E-10	0.964176334	0.222	0.017	1.70E-06
H2afj	1.99E-24	0.946268567	0.714	0.341	3.12E-20
Klk7	7.43E-10	0.935553168	0.223	0.028	1.17E-05
Calml3	3.61E-25	0.929430196	0.781	0.419	5.68E-21
Tmem45a	7.58E-12	0.921635165	0.305	0.061	1.19E-07
Alox12b	2.55E-11	0.916400596	0.24	0.022	4.02E-07
Ecm1	3.96E-14	0.916116601	0.651	0.413	6.23E-10
Ctsd	3.31E-23	0.910496865	0.873	0.648	5.20E-19
Acsbg1	8.50E-11	0.910168096	0.215	0.011	1.34E-06
Aqp5	8.86E-10	0.899340126	0.198	0.011	1.39E-05
Hmgcs1	4.89E-13	0.898143582	0.468	0.207	7.69E-09
Sgpp1	5.65E-12	0.89759032	0.33	0.084	8.88E-08
Ppl	2.75E-11	0.89551364	0.282	0.05	4.32E-07
Acer1	4.73E-14	0.893559198	0.278	0.017	7.44E-10
Apoc1	1.29E-09	0.875705803	0.252	0.05	2.02E-05
Ide	3.34E-08	0.849469153	0.269	0.084	0.000525893
Tnxb	3.78E-07	0.847892791	0.179	0.034	0.005937947
Gm47283	8.15E-19	0.842705293	0.682	0.38	1.28E-14
Aqp3	5.39E-22	0.841962454	0.747	0.419	8.48E-18
Malat1	5.79E-09	0.840113995	0.539	0.335	9.11E-05
Nccrp1	2.24E-08	0.837611285	0.172	0.011	0.000351709
Lgals7	7.65E-32	0.837187368	0.979	0.872	1.20E-27
Trim29	2.13E-28	0.836234756	0.895	0.531	3.35E-24
Pkp3	1.41E-19	0.825485835	0.698	0.397	2.22E-15
Rora	1.96E-10	0.823390605	0.242	0.034	3.08E-06
Sdr16c5	2.09E-10	0.814636537	0.309	0.084	3.29E-06
Cited4	2.45E-09	0.812127075	0.224	0.034	3.86E-05
Krt78	2.01E-08	0.809064809	0.214	0.039	0.000316536
Cysrt1	2.12E-09	0.803728451	0.208	0.022	3.34E-05
Krt5	2.21E-31	0.799046055	0.944	0.603	3.48E-27
Pim1	8.91E-09	0.795224979	0.257	0.067	0.000140104
Crip1	2.79E-06	0.795054682	0.769	0.637	0.04385517
Cds1	5.12E-12	0.792491717	0.278	0.039	8.05E-08
Rapgefl1	9.44E-11	0.781065829	0.265	0.045	1.48E-06
Pkp1	4.65E-24	0.777020286	0.889	0.598	7.31E-20
Lypd5	3.68E-10	0.76666944	0.205	0.011	5.79E-06
Fxyd3	1.64E-24	0.763801985	0.879	0.598	2.59E-20
Pla2g2f	1.04E-09	0.758559788	0.204	0.017	1.64E-05
F3	9.18E-09	0.741632738	0.227	0.045	0.000144329
Ptms	1.08E-15	0.740445542	0.762	0.525	1.70E-11
Sptbn2	3.09E-10	0.73744035	0.333	0.101	4.86E-06
Krtdap	7.77E-26	0.729651903	0.918	0.637	1.22E-21
Jup	8.52E-22	0.728199968	0.873	0.642	1.34E-17
Esrp2	1.39E-10	0.724848279	0.267	0.045	2.19E-06
Tppp3	1.91E-06	0.72403836	0.248	0.095	0.030059929
Plk3	1.63E-07	0.715160263	0.173	0.022	0.002562002
S100a16	2.20E-24	0.705037845	0.808	0.598	3.46E-20
Eps8l1	3.32E-07	0.700578807	0.148	0.011	0.005225529
Mif	4.05E-17	0.69773036	0.829	0.598	6.37E-13
Plekhn1	3.06E-08	0.693454349	0.263	0.078	0.000480711
Klk11	1.14E-08	0.692162655	0.228	0.045	0.000179001
4930438A08Rik	5.13E-09	0.687699563	0.184	0.011	8.06E-05
Krt80	2.89E-07	0.686543123	0.253	0.084	0.004549561
Arhgdia	4.90E-08	0.682796536	0.619	0.497	0.000771039
Tgm3	9.36E-07	0.681711174	0.338	0.168	0.01471258
Klf4	7.47E-09	0.681221921	0.468	0.274	0.000117485
Tfap2c	4.59E-09	0.675179974	0.25	0.056	7.22E-05
Ces2g	1.72E-06	0.673628881	0.23	0.078	0.027103315
AC149090.1	9.41E-07	0.672548905	0.221	0.067	0.014798723
Dbi	5.26E-20	0.656885263	0.917	0.682	8.27E-16
Pdzk1ip1	1.70E-07	0.653899666	0.253	0.078	0.002668752
Eif4g1	4.90E-08	0.653570912	0.492	0.335	0.000769863
Lmna	4.88E-17	0.649905747	0.892	0.777	7.67E-13
Pmvk	1.20E-07	0.648848103	0.232	0.061	0.001893385
Nectin4	1.34E-08	0.64806465	0.285	0.084	0.000209926
Krt14	2.51E-23	0.647430042	0.973	0.799	3.95E-19
Hspa1b	1.16E-08	0.64499079	0.401	0.19	0.000182269
Evpl	1.23E-08	0.640521137	0.281	0.084	0.000193924
Cltb	3.88E-09	0.640098389	0.511	0.313	6.09E-05
Yod1	1.87E-06	0.632874139	0.152	0.022	0.029470805
Hopx	2.11E-06	0.630563589	0.217	0.067	0.033099353
Nkpd1	5.68E-08	0.630075251	0.164	0.011	0.000893283
Eif5a	1.50E-19	0.621548897	0.918	0.799	2.36E-15
Il1f5	1.33E-07	0.618929894	0.147	0.006	0.002094109
Srpk1	3.55E-07	0.616493675	0.231	0.067	0.005583147
Klk5	9.81E-08	0.615344039	0.16	0.011	0.001542214
Sfn	2.94E-15	0.615080274	0.873	0.642	4.63E-11
Dmkn	2.35E-17	0.611187859	0.885	0.648	3.70E-13
Ahnak	4.52E-15	0.606010313	0.803	0.676	7.11E-11
Rps27rt	1.79E-10	0.602753173	0.747	0.564	2.81E-06
Spint2	5.51E-07	0.601821399	0.445	0.279	0.008666978
Hadh	4.88E-08	0.601727498	0.329	0.134	0.000766699
Tuft1	1.64E-06	0.600965806	0.276	0.112	0.025770792
Sult2b1	4.51E-08	0.597571124	0.203	0.034	0.000709425
Bpifc	8.05E-08	0.593700298	0.162	0.011	0.001266298
Them5	5.06E-08	0.59133074	0.476	0.279	0.000796065
Eppk1	3.05E-06	0.588993208	0.223	0.073	0.04799204
Rab25	1.80E-06	0.585149175	0.415	0.251	0.028247952
Sytl1	4.64E-08	0.584816036	0.298	0.101	0.000729186
Gjb3	4.39E-08	0.579574065	0.21	0.039	0.000690397
Fam84a	2.78E-08	0.577884582	0.24	0.056	0.000437797
Pla2g4f	1.06E-07	0.576146689	0.15	0.006	0.001669618
Zbtb7b	1.68E-07	0.572259717	0.269	0.089	0.002646917
Clic3	2.79E-08	0.565822024	0.198	0.028	0.000439157
Tubb4b	2.79E-12	0.562876634	0.687	0.475	4.38E-08
Atp5d	2.36E-12	0.560390193	0.718	0.497	3.71E-08
Hal	3.06E-06	0.560228649	0.121	0.006	0.048131049
Cebpa	2.59E-08	0.559932407	0.217	0.039	0.000407133
Zfp706	1.51E-07	0.557518145	0.586	0.475	0.002377524
Aldh3a1	3.63E-07	0.557467274	0.148	0.011	0.005702934
Gsdma	2.75E-07	0.556722364	0.131	0	0.004320734
Apoe	7.05E-16	0.552787769	0.847	0.514	1.11E-11
Rnf167	9.92E-07	0.548209641	0.241	0.078	0.015599347
Aldh3b2	5.10E-07	0.543600196	0.2	0.045	0.00801766
Acsl1	1.73E-07	0.542745174	0.208	0.045	0.002719506
Crybg1	4.92E-07	0.538134584	0.262	0.089	0.007730665
Dgat2	2.23E-08	0.535028423	0.227	0.045	0.000351071
Dapl1	1.15E-09	0.533507376	0.438	0.19	1.81E-05
Prom2	2.96E-08	0.531418898	0.253	0.067	0.000464762
Gjb5	3.05E-06	0.529817566	0.18	0.045	0.048027657
Ankrd35	1.21E-06	0.523574156	0.183	0.039	0.019090566
Atp6v1c2	8.58E-09	0.521365161	0.182	0.011	0.000134943
Ephb6	7.42E-07	0.51974194	0.204	0.05	0.011670529
Elovl7	2.82E-06	0.517695682	0.184	0.045	0.044337381
Pim3	1.05E-06	0.490473396	0.193	0.045	0.016508444
Plbd1	4.73E-08	0.488289924	0.168	0.011	0.00074369
Rps15	1.08E-17	0.485421836	0.989	1	1.69E-13
Rabep2	2.55E-07	0.48535431	0.15	0.011	0.00400196
Tiam1	1.17E-06	0.481481953	0.201	0.05	0.018350622
Rpsa	8.24E-15	0.480369574	0.998	1	1.30E-10
Efna3	3.13E-06	0.479906194	0.234	0.078	0.049149973
Fam213a	7.23E-07	0.471942888	0.163	0.022	0.011362703
AA986860	6.85E-07	0.469158394	0.134	0.006	0.010771163
Casz1	1.31E-06	0.469046817	0.157	0.022	0.020616896
Ddx5	1.14E-08	0.462690471	0.796	0.698	0.000179481
Anxa8	2.71E-07	0.461914965	0.637	0.475	0.004264726
Osbpl1a	5.02E-07	0.457861885	0.165	0.022	0.007899029
Gjb4	2.04E-06	0.446815413	0.16	0.028	0.032055536
Dsp	1.20E-08	0.440650578	0.879	0.676	0.00018819
Gnb2	2.24E-07	0.432551715	0.743	0.665	0.003526429
Oplah	2.24E-06	0.424401078	0.182	0.039	0.035192212
Actb	1.61E-11	0.4207037	0.997	1	2.54E-07
Perp	1.57E-09	0.415853353	0.953	0.782	2.46E-05
Atp5b	2.23E-06	0.382301401	0.892	0.905	0.035097871
Mt2	2.39E-14	0.38207004	0.826	0.559	3.75E-10
Dstn	1.93E-06	0.371968286	0.882	0.799	0.030365922
Eef2	2.51E-09	0.358698221	0.969	0.989	3.94E-05
Rpl8	1.65E-14	0.354903193	0.992	1	2.59E-10
Rps19	3.23E-07	0.314796047	0.993	1	0.005078521
Rack1	1.13E-06	0.311223848	0.973	0.978	0.017843379
Mt4	3.53E-26	0.284136127	0.902	0.503	5.55E-22
